# Supplementary material for: Telomere length regulation by Rif1 protein from Hansenula polymorpha
Source: eLife. 2022 Feb 7;11:e75010. doi: 10.7554/eLife.75010 (PMC8820739; doi:10.7554/eLife.75010)
Supplement: Figure 3—figure supplement 1—source data 1. [file elife-75010-fig3-figsupp1-data1.zip]

Archive with 20 entries (17 files):
- Figure 3 - figure supplement 1 - source data 1/
- Figure 3 - figure supplement 1 - source data 1/.DS_Store
- __MACOSX/
- __MACOSX/Figure 3 - figure supplement 1 - source data 1/
- __MACOSX/Figure 3 - figure supplement 1 - source data 1/._.DS_Store
- Figure 3 - figure supplement 1 - source data 1/Fig. 3 - suppl. 1 labels.pdf
- __MACOSX/Figure 3 - figure supplement 1 - source data 1/._Fig. 3 - suppl. 1 labels.pdf
- Figure 3 - figure supplement 1 - source data 1/Fig. 3 - suppl. 1A Tel4(G).tif
- __MACOSX/Figure 3 - figure supplement 1 - source data 1/._Fig. 3 - suppl. 1A Tel4(G).tif
- Figure 3 - figure supplement 1 - source data 1/Fig. 3 - suppl. 1A Tel4(GC).tif
- __MACOSX/Figure 3 - figure supplement 1 - source data 1/._Fig. 3 - suppl. 1A Tel4(GC).tif
- Figure 3 - figure supplement 1 - source data 1/Fig. 3 - suppl. 1B dsrnd1.tif
- __MACOSX/Figure 3 - figure supplement 1 - source data 1/._Fig. 3 - suppl. 1B dsrnd1.tif
- Figure 3 - figure supplement 1 - source data 1/Fig. 3 - suppl. 1B ssrnd2 ssrnd3.tif
- Figure 3 - figure supplement 1 - source data 1/Fig. 3 - suppl. 1B Tel4(C).tif
- __MACOSX/Figure 3 - figure supplement 1 - source data 1/._Fig. 3 - suppl. 1B Tel4(C).tif
- Figure 3 - figure supplement 1 - source data 1/Fig. 3 - suppl. 1B Tel4(G) ssrnd1.tif
- __MACOSX/Figure 3 - figure supplement 1 - source data 1/._Fig. 3 - suppl. 1B Tel4(G) ssrnd1.tif
- Figure 3 - figure supplement 1 - source data 1/Fig. 3 - suppl. 1B Tel4(GC) dsrnd2.tif
- __MACOSX/Figure 3 - figure supplement 1 - source data 1/._Fig. 3 - suppl. 1B Tel4(GC) dsrnd2.tif
