# Supplementary material for: Telomere length regulation by Rif1 protein from Hansenula polymorpha
Source: eLife. 2022 Feb 7;11:e75010. doi: 10.7554/eLife.75010 (PMC8820739; doi:10.7554/eLife.75010)
Supplement: Figure 4—figure supplement 1—source data 1. [file elife-75010-fig4-figsupp1-data1.zip]

Archive with 9 entries (6 files):
- Figure 4 - figure supplement 1 - source data 1/
- Figure 4 - figure supplement 1 - source data 1/.DS_Store
- __MACOSX/
- __MACOSX/Figure 4 - figure supplement 1 - source data 1/
- __MACOSX/Figure 4 - figure supplement 1 - source data 1/._.DS_Store
- Figure 4 - figure supplement 1 - source data 1/Fig. 4 - suppl. 1 labels.pdf
- __MACOSX/Figure 4 - figure supplement 1 - source data 1/._Fig. 4 - suppl. 1 labels.pdf
- Figure 4 - figure supplement 1 - source data 1/Fig. 4 - suppl. 1.tif
- __MACOSX/Figure 4 - figure supplement 1 - source data 1/._Fig. 4 - suppl. 1.tif
