# Supplementary material for: Telomere length regulation by Rif1 protein from Hansenula polymorpha
Source: eLife. 2022 Feb 7;11:e75010. doi: 10.7554/eLife.75010 (PMC8820739; doi:10.7554/eLife.75010)
Supplement: Figure 5—source data 3. [file elife-75010-fig5-data3.zip]

Archive with 5 entries (2 files):
- Figure 5 - source data 3/
- Figure 5 - source data 3/Fig. 5J.tif
- __MACOSX/
- __MACOSX/Figure 5 - source data 3/
- __MACOSX/Figure 5 - source data 3/._Fig. 5J.tif
